# Supplementary material for: Simuliids (Diptera: Simuliidae) from Eastern Andalusia (Spain): Update and New Contributions
Source: Insects. 2026 Mar 2;17(3):267. doi: 10.3390/insects17030267 (PMC13026254; doi:10.3390/insects17030267)
Supplement: Supplementary file 1 [file insects-17-00267-s001.zip]

Archive with 1 entries (1 files):
- insects-4139749-supplementary.pdf
